# Supplementary material for: An octopamine-specific GRAB sensor reveals a monoamine relay circuitry that boosts aversive learning
Source: Natl Sci Rev. 2024 Mar 26;11(5):nwae112. doi: 10.1093/nsr/nwae112 (PMC11126161; doi:10.1093/nsr/nwae112)
Supplement: nwae112_Supplemental_Files [file nwae112_supplemental_files.zip]

Archive with 3 entries (3 files):
- supplementary figure legends.docx
- supplementary figures.pdf
- Methods.docx
